# Supplementary material for: Spatially Informed Nonnegative Matrix Trifactorization for Coclustering Mass Spectrometry Data
Source: Biom J. 2025 Mar 19;67(2):e70031. doi: 10.1002/bimj.70031 (PMC11921289; doi:10.1002/bimj.70031)
Supplement: Supplementary file 1 — Supporting Information [file BIMJ-67-e70031-s001.zip]

Archive with 434 entries (365 files):
- TRIFASE_Code/
- __MACOSX/._TRIFASE_Code
- TRIFASE_Code/.Rhistory
- __MACOSX/TRIFASE_Code/._.Rhistory
- TRIFASE_Code/SIMULATION_STUDIES/
- __MACOSX/TRIFASE_Code/._SIMULATION_STUDIES
- TRIFASE_Code/REAL_DATA/
- __MACOSX/TRIFASE_Code/._REAL_DATA
- TRIFASE_Code/README.html
- __MACOSX/TRIFASE_Code/._README.html
- TRIFASE_Code/TRIFASE_0.0.2.tar.gz
- __MACOSX/TRIFASE_Code/._TRIFASE_0.0.2.tar.gz
- TRIFASE_Code/master.R
- __MACOSX/TRIFASE_Code/._master.R
- TRIFASE_Code/README.Rmd
- __MACOSX/TRIFASE_Code/._README.Rmd
- TRIFASE_Code/SIMULATION_STUDIES/plot_Simulation_graphs_Scalability.R
- __MACOSX/TRIFASE_Code/SIMULATION_STUDIES/._plot_Simulation_graphs_Scalability.R
- TRIFASE_Code/SIMULATION_STUDIES/run_functions_Add_sim_study_3.R
- __MACOSX/TRIFASE_Code/SIMULATION_STUDIES/._run_functions_Add_sim_study_3.R
- TRIFASE_Code/SIMULATION_STUDIES/.Rhistory
- __MACOSX/TRIFASE_Code/SIMULATION_STUDIES/._.Rhistory
- TRIFASE_Code/SIMULATION_STUDIES/run_functions_Simulation_study.R
- __MACOSX/TRIFASE_Code/SIMULATION_STUDIES/._run_functions_Simulation_study.R
- TRIFASE_Code/SIMULATION_STUDIES/run_functions_Add_sim_study_4.R
- __MACOSX/TRIFASE_Code/SIMULATION_STUDIES/._run_functions_Add_sim_study_4.R
- TRIFASE_Code/SIMULATION_STUDIES/plot_Simulation_graphs_noSpatial.R
- __MACOSX/TRIFASE_Code/SIMULATION_STUDIES/._plot_Simulation_graphs_noSpatial.R
- TRIFASE_Code/SIMULATION_STUDIES/plot_Simulation_graphs_Loss.R
- __MACOSX/TRIFASE_Code/SIMULATION_STUDIES/._plot_Simulation_graphs_Loss.R
- TRIFASE_Code/SIMULATION_STUDIES/run_functions_Add_sim_study_1.R
- __MACOSX/TRIFASE_Code/SIMULATION_STUDIES/._run_functions_Add_sim_study_1.R
- TRIFASE_Code/SIMULATION_STUDIES/SIMULATION_RESULTS/
- __MACOSX/TRIFASE_Code/SIMULATION_STUDIES/._SIMULATION_RESULTS
- TRIFASE_Code/SIMULATION_STUDIES/AUX/
- __MACOSX/TRIFASE_Code/SIMULATION_STUDIES/._AUX
- TRIFASE_Code/SIMULATION_STUDIES/run_functions_Add_sim_study_2.R
- __MACOSX/TRIFASE_Code/SIMULATION_STUDIES/._run_functions_Add_sim_study_2.R
- TRIFASE_Code/SIMULATION_STUDIES/GRAPHS/
- __MACOSX/TRIFASE_Code/SIMULATION_STUDIES/._GRAPHS
- TRIFASE_Code/SIMULATION_STUDIES/plot_Simulation_graphs_Spatial.R
- __MACOSX/TRIFASE_Code/SIMULATION_STUDIES/._plot_Simulation_graphs_Spatial.R
- TRIFASE_Code/SIMULATION_STUDIES/.Rproj.user/
- __MACOSX/TRIFASE_Code/SIMULATION_STUDIES/._.Rproj.user
- TRIFASE_Code/REAL_DATA/.Rhistory
- __MACOSX/TRIFASE_Code/REAL_DATA/._.Rhistory
- TRIFASE_Code/REAL_DATA/Real_Data_analysis.R
- __MACOSX/TRIFASE_Code/REAL_DATA/._Real_Data_analysis.R
- TRIFASE_Code/REAL_DATA/DATASET/
- __MACOSX/TRIFASE_Code/REAL_DATA/._DATASET
- TRIFASE_Code/REAL_DATA/c_Estimate_RealData.R
- __MACOSX/TRIFASE_Code/REAL_DATA/._c_Estimate_RealData.R
- TRIFASE_Code/REAL_DATA/Real_Data_graph.R
- __MACOSX/TRIFASE_Code/REAL_DATA/._Real_Data_graph.R
- TRIFASE_Code/REAL_DATA/GRAPHS/
- __MACOSX/TRIFASE_Code/REAL_DATA/._GRAPHS
- TRIFASE_Code/REAL_DATA/ESTIMATE/
- __MACOSX/TRIFASE_Code/REAL_DATA/._ESTIMATE
- TRIFASE_Code/REAL_DATA/.Rproj.user/
- __MACOSX/TRIFASE_Code/REAL_DATA/._.Rproj.user
- TRIFASE_Code/SIMULATION_STUDIES/SIMULATION_RESULTS/Simulation_Study/
- __MACOSX/TRIFASE_Code/SIMULATION_STUDIES/SIMULATION_RESULTS/._Simulation_Study
- TRIFASE_Code/SIMULATION_STUDIES/SIMULATION_RESULTS/Add_sim_study_1/
- __MACOSX/TRIFASE_Code/SIMULATION_STUDIES/SIMULATION_RESULTS/._Add_sim_study_1
- TRIFASE_Code/SIMULATION_STUDIES/SIMULATION_RESULTS/Add_sim_study_2/
- __MACOSX/TRIFASE_Code/SIMULATION_STUDIES/SIMULATION_RESULTS/._Add_sim_study_2
- TRIFASE_Code/SIMULATION_STUDIES/SIMULATION_RESULTS/Add_sim_study_3/
- __MACOSX/TRIFASE_Code/SIMULATION_STUDIES/SIMULATION_RESULTS/._Add_sim_study_3
- TRIFASE_Code/SIMULATION_STUDIES/SIMULATION_RESULTS/Add_sim_study_4/
- __MACOSX/TRIFASE_Code/SIMULATION_STUDIES/SIMULATION_RESULTS/._Add_sim_study_4
- TRIFASE_Code/SIMULATION_STUDIES/AUX/c_Estimate_scalability.R
- __MACOSX/TRIFASE_Code/SIMULATION_STUDIES/AUX/._c_Estimate_scalability.R
- TRIFASE_Code/SIMULATION_STUDIES/AUX/d_ExtractResults.R
- __MACOSX/TRIFASE_Code/SIMULATION_STUDIES/AUX/._d_ExtractResults.R
- TRIFASE_Code/SIMULATION_STUDIES/AUX/f_Performance_index.R
- __MACOSX/TRIFASE_Code/SIMULATION_STUDIES/AUX/._f_Performance_index.R
- TRIFASE_Code/SIMULATION_STUDIES/AUX/a_Scenarios.R
- __MACOSX/TRIFASE_Code/SIMULATION_STUDIES/AUX/._a_Scenarios.R
- TRIFASE_Code/SIMULATION_STUDIES/AUX/sim_coordinates_matrix.R
- __MACOSX/TRIFASE_Code/SIMULATION_STUDIES/AUX/._sim_coordinates_matrix.R
- TRIFASE_Code/SIMULATION_STUDIES/AUX/c_Estimate.R
- __MACOSX/TRIFASE_Code/SIMULATION_STUDIES/AUX/._c_Estimate.R
- TRIFASE_Code/SIMULATION_STUDIES/AUX/b_GenerateData.R
- __MACOSX/TRIFASE_Code/SIMULATION_STUDIES/AUX/._b_GenerateData.R
- TRIFASE_Code/SIMULATION_STUDIES/AUX/e_setParameters.R
- __MACOSX/TRIFASE_Code/SIMULATION_STUDIES/AUX/._e_setParameters.R
- TRIFASE_Code/SIMULATION_STUDIES/GRAPHS/Figure3.eps
- __MACOSX/TRIFASE_Code/SIMULATION_STUDIES/GRAPHS/._Figure3.eps
- TRIFASE_Code/SIMULATION_STUDIES/GRAPHS/Figure2.eps
- __MACOSX/TRIFASE_Code/SIMULATION_STUDIES/GRAPHS/._Figure2.eps
- TRIFASE_Code/SIMULATION_STUDIES/GRAPHS/Figure12Suppl.pdf
- __MACOSX/TRIFASE_Code/SIMULATION_STUDIES/GRAPHS/._Figure12Suppl.pdf
- TRIFASE_Code/SIMULATION_STUDIES/GRAPHS/Figure4Suppl.eps
- __MACOSX/TRIFASE_Code/SIMULATION_STUDIES/GRAPHS/._Figure4Suppl.eps
- TRIFASE_Code/SIMULATION_STUDIES/GRAPHS/Figure5Suppl.eps
- __MACOSX/TRIFASE_Code/SIMULATION_STUDIES/GRAPHS/._Figure5Suppl.eps
- TRIFASE_Code/SIMULATION_STUDIES/GRAPHS/Figure4.eps
- __MACOSX/TRIFASE_Code/SIMULATION_STUDIES/GRAPHS/._Figure4.eps
- TRIFASE_Code/SIMULATION_STUDIES/GRAPHS/Figure11Suppl.eps
- __MACOSX/TRIFASE_Code/SIMULATION_STUDIES/GRAPHS/._Figure11Suppl.eps
- TRIFASE_Code/SIMULATION_STUDIES/GRAPHS/Figure10Suppl.eps
- __MACOSX/TRIFASE_Code/SIMULATION_STUDIES/GRAPHS/._Figure10Suppl.eps
- TRIFASE_Code/SIMULATION_STUDIES/GRAPHS/Figure6Suppl.pdf
- __MACOSX/TRIFASE_Code/SIMULATION_STUDIES/GRAPHS/._Figure6Suppl.pdf
- TRIFASE_Code/SIMULATION_STUDIES/GRAPHS/Figure7Suppl.pdf
- __MACOSX/TRIFASE_Code/SIMULATION_STUDIES/GRAPHS/._Figure7Suppl.pdf
- TRIFASE_Code/SIMULATION_STUDIES/GRAPHS/Figure3Suppl.eps
- __MACOSX/TRIFASE_Code/SIMULATION_STUDIES/GRAPHS/._Figure3Suppl.eps
- TRIFASE_Code/SIMULATION_STUDIES/GRAPHS/Figure2Suppl.eps
- __MACOSX/TRIFASE_Code/SIMULATION_STUDIES/GRAPHS/._Figure2Suppl.eps
- TRIFASE_Code/SIMULATION_STUDIES/GRAPHS/Figure13ASuppl.pdf
- __MACOSX/TRIFASE_Code/SIMULATION_STUDIES/GRAPHS/._Figure13ASuppl.pdf
- TRIFASE_Code/SIMULATION_STUDIES/GRAPHS/Figure9Suppl.eps
- __MACOSX/TRIFASE_Code/SIMULATION_STUDIES/GRAPHS/._Figure9Suppl.eps
- TRIFASE_Code/SIMULATION_STUDIES/GRAPHS/Figure8Suppl.eps
- __MACOSX/TRIFASE_Code/SIMULATION_STUDIES/GRAPHS/._Figure8Suppl.eps
- TRIFASE_Code/SIMULATION_STUDIES/GRAPHS/Figure8Suppl.pdf
- __MACOSX/TRIFASE_Code/SIMULATION_STUDIES/GRAPHS/._Figure8Suppl.pdf
- TRIFASE_Code/SIMULATION_STUDIES/GRAPHS/Figure9Suppl.pdf
- __MACOSX/TRIFASE_Code/SIMULATION_STUDIES/GRAPHS/._Figure9Suppl.pdf
- TRIFASE_Code/SIMULATION_STUDIES/GRAPHS/Figure13ASuppl.eps
- __MACOSX/TRIFASE_Code/SIMULATION_STUDIES/GRAPHS/._Figure13ASuppl.eps
- TRIFASE_Code/SIMULATION_STUDIES/GRAPHS/Figure2Suppl.pdf
- __MACOSX/TRIFASE_Code/SIMULATION_STUDIES/GRAPHS/._Figure2Suppl.pdf
- TRIFASE_Code/SIMULATION_STUDIES/GRAPHS/Figure3Suppl.pdf
- __MACOSX/TRIFASE_Code/SIMULATION_STUDIES/GRAPHS/._Figure3Suppl.pdf
- TRIFASE_Code/SIMULATION_STUDIES/GRAPHS/Figure7Suppl.eps
- __MACOSX/TRIFASE_Code/SIMULATION_STUDIES/GRAPHS/._Figure7Suppl.eps
- TRIFASE_Code/SIMULATION_STUDIES/GRAPHS/Figure6Suppl.eps
- __MACOSX/TRIFASE_Code/SIMULATION_STUDIES/GRAPHS/._Figure6Suppl.eps
- TRIFASE_Code/SIMULATION_STUDIES/GRAPHS/Figure10Suppl.pdf
- __MACOSX/TRIFASE_Code/SIMULATION_STUDIES/GRAPHS/._Figure10Suppl.pdf
- TRIFASE_Code/SIMULATION_STUDIES/GRAPHS/Figure11Suppl.pdf
- __MACOSX/TRIFASE_Code/SIMULATION_STUDIES/GRAPHS/._Figure11Suppl.pdf
- TRIFASE_Code/SIMULATION_STUDIES/GRAPHS/Figure13CSuppl.pdf
- __MACOSX/TRIFASE_Code/SIMULATION_STUDIES/GRAPHS/._Figure13CSuppl.pdf
- TRIFASE_Code/SIMULATION_STUDIES/GRAPHS/Figure13BSuppl.pdf
- __MACOSX/TRIFASE_Code/SIMULATION_STUDIES/GRAPHS/._Figure13BSuppl.pdf
- TRIFASE_Code/SIMULATION_STUDIES/GRAPHS/Figure5Suppl.pdf
- __MACOSX/TRIFASE_Code/SIMULATION_STUDIES/GRAPHS/._Figure5Suppl.pdf
- TRIFASE_Code/SIMULATION_STUDIES/GRAPHS/Figure4Suppl.pdf
- __MACOSX/TRIFASE_Code/SIMULATION_STUDIES/GRAPHS/._Figure4Suppl.pdf
- TRIFASE_Code/SIMULATION_STUDIES/GRAPHS/Figure12Suppl.eps
- __MACOSX/TRIFASE_Code/SIMULATION_STUDIES/GRAPHS/._Figure12Suppl.eps
- TRIFASE_Code/SIMULATION_STUDIES/GRAPHS/Figure2.pdf
- __MACOSX/TRIFASE_Code/SIMULATION_STUDIES/GRAPHS/._Figure2.pdf
- TRIFASE_Code/SIMULATION_STUDIES/GRAPHS/Figure3.pdf
- __MACOSX/TRIFASE_Code/SIMULATION_STUDIES/GRAPHS/._Figure3.pdf
- TRIFASE_Code/SIMULATION_STUDIES/GRAPHS/Figure4.pdf
- __MACOSX/TRIFASE_Code/SIMULATION_STUDIES/GRAPHS/._Figure4.pdf
- TRIFASE_Code/SIMULATION_STUDIES/.Rproj.user/shared/
- __MACOSX/TRIFASE_Code/SIMULATION_STUDIES/.Rproj.user/._shared
- TRIFASE_Code/SIMULATION_STUDIES/.Rproj.user/2054FC9B/
- __MACOSX/TRIFASE_Code/SIMULATION_STUDIES/.Rproj.user/._2054FC9B
- TRIFASE_Code/REAL_DATA/GRAPHS/Figure5.eps
- __MACOSX/TRIFASE_Code/REAL_DATA/GRAPHS/._Figure5.eps
- TRIFASE_Code/REAL_DATA/GRAPHS/Figure6.eps
- __MACOSX/TRIFASE_Code/REAL_DATA/GRAPHS/._Figure6.eps
- TRIFASE_Code/REAL_DATA/GRAPHS/Figure14Suppl.pdf
- __MACOSX/TRIFASE_Code/REAL_DATA/GRAPHS/._Figure14Suppl.pdf
- TRIFASE_Code/REAL_DATA/GRAPHS/Figure15Suppl.pdf
- __MACOSX/TRIFASE_Code/REAL_DATA/GRAPHS/._Figure15Suppl.pdf
- TRIFASE_Code/REAL_DATA/GRAPHS/Figure15Suppl.eps
- __MACOSX/TRIFASE_Code/REAL_DATA/GRAPHS/._Figure15Suppl.eps
- TRIFASE_Code/REAL_DATA/GRAPHS/Figure14Suppl.eps
- __MACOSX/TRIFASE_Code/REAL_DATA/GRAPHS/._Figure14Suppl.eps
- TRIFASE_Code/REAL_DATA/GRAPHS/Figure6.pdf
- __MACOSX/TRIFASE_Code/REAL_DATA/GRAPHS/._Figure6.pdf
- TRIFASE_Code/REAL_DATA/GRAPHS/Figure5.pdf
- __MACOSX/TRIFASE_Code/REAL_DATA/GRAPHS/._Figure5.pdf
- TRIFASE_Code/REAL_DATA/.Rproj.user/shared/
- __MACOSX/TRIFASE_Code/REAL_DATA/.Rproj.user/._shared
- TRIFASE_Code/REAL_DATA/.Rproj.user/2054FC9B/
- __MACOSX/TRIFASE_Code/REAL_DATA/.Rproj.user/._2054FC9B
- TRIFASE_Code/SIMULATION_STUDIES/SIMULATION_RESULTS/Simulation_Study/GENERATED_DATA/
- __MACOSX/TRIFASE_Code/SIMULATION_STUDIES/SIMULATION_RESULTS/Simulation_Study/._GENERATED_DATA
- TRIFASE_Code/SIMULATION_STUDIES/SIMULATION_RESULTS/Simulation_Study/.DS_Store
- __MACOSX/TRIFASE_Code/SIMULATION_STUDIES/SIMULATION_RESULTS/Simulation_Study/._.DS_Store
- TRIFASE_Code/SIMULATION_STUDIES/SIMULATION_RESULTS/Simulation_Study/SET_PARAMETERS/
- __MACOSX/TRIFASE_Code/SIMULATION_STUDIES/SIMULATION_RESULTS/Simulation_Study/._SET_PARAMETERS
- TRIFASE_Code/SIMULATION_STUDIES/SIMULATION_RESULTS/Simulation_Study/SCENARIOS/
- __MACOSX/TRIFASE_Code/SIMULATION_STUDIES/SIMULATION_RESULTS/Simulation_Study/._SCENARIOS
- TRIFASE_Code/SIMULATION_STUDIES/SIMULATION_RESULTS/Simulation_Study/EXTRACT_RESULTS/
- __MACOSX/TRIFASE_Code/SIMULATION_STUDIES/SIMULATION_RESULTS/Simulation_Study/._EXTRACT_RESULTS
- TRIFASE_Code/SIMULATION_STUDIES/SIMULATION_RESULTS/Simulation_Study/ESTIMATE_RUNS/
- __MACOSX/TRIFASE_Code/SIMULATION_STUDIES/SIMULATION_RESULTS/Simulation_Study/._ESTIMATE_RUNS
- TRIFASE_Code/SIMULATION_STUDIES/SIMULATION_RESULTS/Add_sim_study_1/GENERATED_DATA/
- __MACOSX/TRIFASE_Code/SIMULATION_STUDIES/SIMULATION_RESULTS/Add_sim_study_1/._GENERATED_DATA
- TRIFASE_Code/SIMULATION_STUDIES/SIMULATION_RESULTS/Add_sim_study_1/.DS_Store
- __MACOSX/TRIFASE_Code/SIMULATION_STUDIES/SIMULATION_RESULTS/Add_sim_study_1/._.DS_Store
- TRIFASE_Code/SIMULATION_STUDIES/SIMULATION_RESULTS/Add_sim_study_1/SET_PARAMETERS/
- __MACOSX/TRIFASE_Code/SIMULATION_STUDIES/SIMULATION_RESULTS/Add_sim_study_1/._SET_PARAMETERS
- TRIFASE_Code/SIMULATION_STUDIES/SIMULATION_RESULTS/Add_sim_study_1/SCENARIOS/
- __MACOSX/TRIFASE_Code/SIMULATION_STUDIES/SIMULATION_RESULTS/Add_sim_study_1/._SCENARIOS
- TRIFASE_Code/SIMULATION_STUDIES/SIMULATION_RESULTS/Add_sim_study_1/EXTRACT_RESULTS/
- __MACOSX/TRIFASE_Code/SIMULATION_STUDIES/SIMULATION_RESULTS/Add_sim_study_1/._EXTRACT_RESULTS
- TRIFASE_Code/SIMULATION_STUDIES/SIMULATION_RESULTS/Add_sim_study_1/ESTIMATE_RUNS/
- __MACOSX/TRIFASE_Code/SIMULATION_STUDIES/SIMULATION_RESULTS/Add_sim_study_1/._ESTIMATE_RUNS
- TRIFASE_Code/SIMULATION_STUDIES/SIMULATION_RESULTS/Add_sim_study_2/GENERATED_DATA/
- __MACOSX/TRIFASE_Code/SIMULATION_STUDIES/SIMULATION_RESULTS/Add_sim_study_2/._GENERATED_DATA
- TRIFASE_Code/SIMULATION_STUDIES/SIMULATION_RESULTS/Add_sim_study_2/.DS_Store
- __MACOSX/TRIFASE_Code/SIMULATION_STUDIES/SIMULATION_RESULTS/Add_sim_study_2/._.DS_Store
- TRIFASE_Code/SIMULATION_STUDIES/SIMULATION_RESULTS/Add_sim_study_2/SET_PARAMETERS/
- __MACOSX/TRIFASE_Code/SIMULATION_STUDIES/SIMULATION_RESULTS/Add_sim_study_2/._SET_PARAMETERS
- TRIFASE_Code/SIMULATION_STUDIES/SIMULATION_RESULTS/Add_sim_study_2/SCENARIOS/
- __MACOSX/TRIFASE_Code/SIMULATION_STUDIES/SIMULATION_RESULTS/Add_sim_study_2/._SCENARIOS
- TRIFASE_Code/SIMULATION_STUDIES/SIMULATION_RESULTS/Add_sim_study_2/EXTRACT_RESULTS/
- __MACOSX/TRIFASE_Code/SIMULATION_STUDIES/SIMULATION_RESULTS/Add_sim_study_2/._EXTRACT_RESULTS
- TRIFASE_Code/SIMULATION_STUDIES/SIMULATION_RESULTS/Add_sim_study_2/ESTIMATE_RUNS/
- __MACOSX/TRIFASE_Code/SIMULATION_STUDIES/SIMULATION_RESULTS/Add_sim_study_2/._ESTIMATE_RUNS
- TRIFASE_Code/SIMULATION_STUDIES/SIMULATION_RESULTS/Add_sim_study_3/.DS_Store
- __MACOSX/TRIFASE_Code/SIMULATION_STUDIES/SIMULATION_RESULTS/Add_sim_study_3/._.DS_Store
- TRIFASE_Code/SIMULATION_STUDIES/SIMULATION_RESULTS/Add_sim_study_4/GENERATED_DATA/
- __MACOSX/TRIFASE_Code/SIMULATION_STUDIES/SIMULATION_RESULTS/Add_sim_study_4/._GENERATED_DATA
- TRIFASE_Code/SIMULATION_STUDIES/SIMULATION_RESULTS/Add_sim_study_4/.DS_Store
- __MACOSX/TRIFASE_Code/SIMULATION_STUDIES/SIMULATION_RESULTS/Add_sim_study_4/._.DS_Store
- TRIFASE_Code/SIMULATION_STUDIES/SIMULATION_RESULTS/Add_sim_study_4/SET_PARAMETERS/
- __MACOSX/TRIFASE_Code/SIMULATION_STUDIES/SIMULATION_RESULTS/Add_sim_study_4/._SET_PARAMETERS
- TRIFASE_Code/SIMULATION_STUDIES/SIMULATION_RESULTS/Add_sim_study_4/SCENARIOS/
- __MACOSX/TRIFASE_Code/SIMULATION_STUDIES/SIMULATION_RESULTS/Add_sim_study_4/._SCENARIOS
- TRIFASE_Code/SIMULATION_STUDIES/SIMULATION_RESULTS/Add_sim_study_4/EXTRACT_RESULTS/
- __MACOSX/TRIFASE_Code/SIMULATION_STUDIES/SIMULATION_RESULTS/Add_sim_study_4/._EXTRACT_RESULTS
- TRIFASE_Code/SIMULATION_STUDIES/SIMULATION_RESULTS/Add_sim_study_4/ESTIMATE_RUNS/
- __MACOSX/TRIFASE_Code/SIMULATION_STUDIES/SIMULATION_RESULTS/Add_sim_study_4/._ESTIMATE_RUNS
- TRIFASE_Code/SIMULATION_STUDIES/.Rproj.user/shared/notebooks/
- __MACOSX/TRIFASE_Code/SIMULATION_STUDIES/.Rproj.user/shared/._notebooks
- TRIFASE_Code/SIMULATION_STUDIES/.Rproj.user/2054FC9B/pcs/
- __MACOSX/TRIFASE_Code/SIMULATION_STUDIES/.Rproj.user/2054FC9B/._pcs
- TRIFASE_Code/SIMULATION_STUDIES/.Rproj.user/2054FC9B/bibliography-index/
- __MACOSX/TRIFASE_Code/SIMULATION_STUDIES/.Rproj.user/2054FC9B/._bibliography-index
- TRIFASE_Code/SIMULATION_STUDIES/.Rproj.user/2054FC9B/tutorial/
- __MACOSX/TRIFASE_Code/SIMULATION_STUDIES/.Rproj.user/2054FC9B/._tutorial
- TRIFASE_Code/SIMULATION_STUDIES/.Rproj.user/2054FC9B/saved_source_markers
- __MACOSX/TRIFASE_Code/SIMULATION_STUDIES/.Rproj.user/2054FC9B/._saved_source_markers
- TRIFASE_Code/SIMULATION_STUDIES/.Rproj.user/2054FC9B/explorer-cache/
- __MACOSX/TRIFASE_Code/SIMULATION_STUDIES/.Rproj.user/2054FC9B/._explorer-cache
- TRIFASE_Code/SIMULATION_STUDIES/.Rproj.user/2054FC9B/rmd-outputs
- __MACOSX/TRIFASE_Code/SIMULATION_STUDIES/.Rproj.user/2054FC9B/._rmd-outputs
- TRIFASE_Code/SIMULATION_STUDIES/.Rproj.user/2054FC9B/sources/
- __MACOSX/TRIFASE_Code/SIMULATION_STUDIES/.Rproj.user/2054FC9B/._sources
- TRIFASE_Code/SIMULATION_STUDIES/.Rproj.user/2054FC9B/profiles-cache/
- __MACOSX/TRIFASE_Code/SIMULATION_STUDIES/.Rproj.user/2054FC9B/._profiles-cache
- TRIFASE_Code/SIMULATION_STUDIES/.Rproj.user/2054FC9B/ctx/
- __MACOSX/TRIFASE_Code/SIMULATION_STUDIES/.Rproj.user/2054FC9B/._ctx
- TRIFASE_Code/SIMULATION_STUDIES/.Rproj.user/2054FC9B/viewer-cache/
- __MACOSX/TRIFASE_Code/SIMULATION_STUDIES/.Rproj.user/2054FC9B/._viewer-cache
- TRIFASE_Code/SIMULATION_STUDIES/.Rproj.user/2054FC9B/persistent-state
- __MACOSX/TRIFASE_Code/SIMULATION_STUDIES/.Rproj.user/2054FC9B/._persistent-state
- TRIFASE_Code/SIMULATION_STUDIES/.Rproj.user/2054FC9B/presentation/
- __MACOSX/TRIFASE_Code/SIMULATION_STUDIES/.Rproj.user/2054FC9B/._presentation
- TRIFASE_Code/REAL_DATA/.Rproj.user/shared/notebooks/
- __MACOSX/TRIFASE_Code/REAL_DATA/.Rproj.user/shared/._notebooks
- TRIFASE_Code/REAL_DATA/.Rproj.user/2054FC9B/viewer_history/
- __MACOSX/TRIFASE_Code/REAL_DATA/.Rproj.user/2054FC9B/._viewer_history
- TRIFASE_Code/REAL_DATA/.Rproj.user/2054FC9B/pcs/
- __MACOSX/TRIFASE_Code/REAL_DATA/.Rproj.user/2054FC9B/._pcs
- TRIFASE_Code/REAL_DATA/.Rproj.user/2054FC9B/bibliography-index/
- __MACOSX/TRIFASE_Code/REAL_DATA/.Rproj.user/2054FC9B/._bibliography-index
- TRIFASE_Code/REAL_DATA/.Rproj.user/2054FC9B/tutorial/
- __MACOSX/TRIFASE_Code/REAL_DATA/.Rproj.user/2054FC9B/._tutorial
- TRIFASE_Code/REAL_DATA/.Rproj.user/2054FC9B/saved_source_markers
- __MACOSX/TRIFASE_Code/REAL_DATA/.Rproj.user/2054FC9B/._saved_source_markers
- TRIFASE_Code/REAL_DATA/.Rproj.user/2054FC9B/explorer-cache/
- __MACOSX/TRIFASE_Code/REAL_DATA/.Rproj.user/2054FC9B/._explorer-cache
- TRIFASE_Code/REAL_DATA/.Rproj.user/2054FC9B/rmd-outputs
- __MACOSX/TRIFASE_Code/REAL_DATA/.Rproj.user/2054FC9B/._rmd-outputs
- TRIFASE_Code/REAL_DATA/.Rproj.user/2054FC9B/sources/
- __MACOSX/TRIFASE_Code/REAL_DATA/.Rproj.user/2054FC9B/._sources
- TRIFASE_Code/REAL_DATA/.Rproj.user/2054FC9B/profiles-cache/
- __MACOSX/TRIFASE_Code/REAL_DATA/.Rproj.user/2054FC9B/._profiles-cache
- TRIFASE_Code/REAL_DATA/.Rproj.user/2054FC9B/ctx/
- __MACOSX/TRIFASE_Code/REAL_DATA/.Rproj.user/2054FC9B/._ctx
- TRIFASE_Code/REAL_DATA/.Rproj.user/2054FC9B/viewer-cache/
- __MACOSX/TRIFASE_Code/REAL_DATA/.Rproj.user/2054FC9B/._viewer-cache
- TRIFASE_Code/REAL_DATA/.Rproj.user/2054FC9B/persistent-state
- __MACOSX/TRIFASE_Code/REAL_DATA/.Rproj.user/2054FC9B/._persistent-state
- TRIFASE_Code/REAL_DATA/.Rproj.user/2054FC9B/presentation/
- __MACOSX/TRIFASE_Code/REAL_DATA/.Rproj.user/2054FC9B/._presentation
- TRIFASE_Code/SIMULATION_STUDIES/SIMULATION_RESULTS/Simulation_Study/ESTIMATE_RUNS/.DS_Store
- __MACOSX/TRIFASE_Code/SIMULATION_STUDIES/SIMULATION_RESULTS/Simulation_Study/ESTIMATE_RUNS/._.DS_Store
- TRIFASE_Code/SIMULATION_STUDIES/SIMULATION_RESULTS/Add_sim_study_1/ESTIMATE_RUNS/.DS_Store
- __MACOSX/TRIFASE_Code/SIMULATION_STUDIES/SIMULATION_RESULTS/Add_sim_study_1/ESTIMATE_RUNS/._.DS_Store
- TRIFASE_Code/SIMULATION_STUDIES/SIMULATION_RESULTS/Add_sim_study_2/ESTIMATE_RUNS/.DS_Store
- __MACOSX/TRIFASE_Code/SIMULATION_STUDIES/SIMULATION_RESULTS/Add_sim_study_2/ESTIMATE_RUNS/._.DS_Store
- TRIFASE_Code/SIMULATION_STUDIES/SIMULATION_RESULTS/Add_sim_study_4/ESTIMATE_RUNS/.DS_Store
- __MACOSX/TRIFASE_Code/SIMULATION_STUDIES/SIMULATION_RESULTS/Add_sim_study_4/ESTIMATE_RUNS/._.DS_Store
- TRIFASE_Code/SIMULATION_STUDIES/.Rproj.user/shared/notebooks/patch-chunk-names
- __MACOSX/TRIFASE_Code/SIMULATION_STUDIES/.Rproj.user/shared/notebooks/._patch-chunk-names
- TRIFASE_Code/SIMULATION_STUDIES/.Rproj.user/2054FC9B/pcs/source-pane.pper
- __MACOSX/TRIFASE_Code/SIMULATION_STUDIES/.Rproj.user/2054FC9B/pcs/._source-pane.pper
- TRIFASE_Code/SIMULATION_STUDIES/.Rproj.user/2054FC9B/pcs/windowlayoutstate.pper
- __MACOSX/TRIFASE_Code/SIMULATION_STUDIES/.Rproj.user/2054FC9B/pcs/._windowlayoutstate.pper
- TRIFASE_Code/SIMULATION_STUDIES/.Rproj.user/2054FC9B/pcs/workbench-pane.pper
- __MACOSX/TRIFASE_Code/SIMULATION_STUDIES/.Rproj.user/2054FC9B/pcs/._workbench-pane.pper
- TRIFASE_Code/SIMULATION_STUDIES/.Rproj.user/2054FC9B/pcs/files-pane.pper
- __MACOSX/TRIFASE_Code/SIMULATION_STUDIES/.Rproj.user/2054FC9B/pcs/._files-pane.pper
- TRIFASE_Code/SIMULATION_STUDIES/.Rproj.user/2054FC9B/sources/prop/
- __MACOSX/TRIFASE_Code/SIMULATION_STUDIES/.Rproj.user/2054FC9B/sources/._prop
- TRIFASE_Code/SIMULATION_STUDIES/.Rproj.user/2054FC9B/sources/session-ca8f1bf8/
- __MACOSX/TRIFASE_Code/SIMULATION_STUDIES/.Rproj.user/2054FC9B/sources/._session-ca8f1bf8
[truncated: 134 more entries]
